# Supplementary material for: The Governance of Childhood Vaccination Services in Crisis Settings: A Scoping Review
Source: Vaccines (Basel). 2023 Dec 14;11(12):1853. doi: 10.3390/vaccines11121853 (PMC10747651; doi:10.3390/vaccines11121853)
Supplement: Supplementary file 1 [file vaccines-11-01853-s001.zip]

Archive with 3 entries (3 files):
- Supplementary material S1_The governance of childhood vaccination services in crisis settings.pdf
- Supplementary material S2_The governance of childhood vaccination services in crisis settings.pdf
- Supplementary material S3_The governance of childhood vaccination services in crisis settings_revised 13Dec23.pdf
